# Supplementary material for: Effect of Combining Surfactants with Potato Protein Hydrolysates on Their Emulsifying and Antioxidant Properties in Fish-Oil-in-Water Emulsions
Source: Foods. 2025 Jun 2;14(11):1974. doi: 10.3390/foods14111974 (PMC12155317; doi:10.3390/foods14111974)
Supplement: Supplementary file 1 [file foods-14-01974-s001.zip]

Archive with 1 entries (1 files):
- foods-3650424-supplementary.pdf
